# Supplementary material for: Gut Bacterial Community Determines the Therapeutic Effect of Ginsenoside on Canine Inflammatory Bowel Disease by Modulating the Colonic Mucosal Barrier
Source: Microorganisms. 2023 Oct 24;11(11):2616. doi: 10.3390/microorganisms11112616 (PMC10672857; doi:10.3390/microorganisms11112616)
Supplement: Supplementary file 1 [file microorganisms-11-02616-s001.zip]

Archive with 2 entries (2 files):
- Supplemental files.pdf
- Supplemental table.xlsx
