# Supplementary material for: Gut Bacterial Community Determines the Therapeutic Effect of Ginsenoside on Canine Inflammatory Bowel Disease by Modulating the Colonic Mucosal Barrier
Source: Microorganisms. 2023 Oct 24;11(11):2616. doi: 10.3390/microorganisms11112616 (PMC10672857; doi:10.3390/microorganisms11112616)
Supplement: Supplementary file 1 [file microorganisms-11-02616-s001.zip › Supplemental table.xlsx]

## Sheet: bacterial module
module	ID	module	ID	module	ID	module	ID	module	ID
module 1	Faecalibacterium	module 2	Fusobacterium	module 3	Bacteroides	module 4	Anaerobiospirillum	module 5	Campylobacter
module 1	Sutterella	module 2	Helicobacter	module 3	Ralstonia	module 4	Tyzzerella	module 5	Angelakisella
module 1	Alloprevotella	module 2	Blautia	module 3	Roseburia	module 4	Pseudomonas	module 5	Dubosiella
module 1	Prevotella	module 2	Ruminococcus_gnavus_group	module 3	Colidextribacter	module 4	Sellimonas	module 5	Pseudoxanthomonas
module 1	Parabacteroides	module 2	Megamonas	module 3	Lachnospira	module 4	Muribaculaceae	module 5	Pseudarthrobacter
module 1	Phascolarctobacterium	module 2	Peptoclostridium	module 3	Flavonifractor	module 4	Lachnospiraceae_NK4A136_group	module 5	Lysobacter
module 1	Ruminococcus_torques_group	module 2	Escherichia-Shigella	module 3	Pantoea	module 4	Tuzzerella	module 5	Ensifer
module 1	Clostridia_UCG-014	module 2	Clostridium_sensu_stricto_1	module 3	Anaerotruncus	module 4	Akkermansia	module 5	Bosea
module 1	Collinsella	module 2	Romboutsia	module 3	Phenylobacterium	module 4	Negativibacillus	module 5	Roseisolibacter
module 1	Allobaculum	module 2	Lactobacillus	module 3	KD4-96	module 4	Sphingomonas	module 5	Thermomonas
module 1	Desulfovibrio	module 2	Erysipelatoclostridium	module 3	AD3	module 4	Chloroplast	module 5	Arenimonas
module 1	Eubacterium_coprostanoligenes_group	module 2	Turicibacter	module 3	Streptomyces	module 4	Mitochondria	module 5	Brevundimonas
module 1	Subdoligranulum	module 2	Streptococcus	module 3	NK4A214_group	module 4	Aquicella	module 5	Burkholderia-Caballeronia-Paraburkholderia
module 1	Alistipes	module 2	Fournierella	module 3	Leptothrix	module 4	Ellin6067	module 5	Tahibacter
module 1	Eubacterium_hallii_group	module 2	Weissella	module 3	Bryobacter	module 4	Subgroup_7	module 5	Terrabacter
module 1	Oscillospira	module 2	Providencia	module 3	Bradyrhizobium	module 4	Ramlibacter	module 5	Chiayiivirga
module 1	Gastranaerophilales	module 2	Terrisporobacter	module 3	Vicinamibacteraceae	module 4	Aeromonas	module 5	Allorhizobium-Neorhizobium-Pararhizobium-Rhizobium
module 1	Paraprevotella	module 2	Butyricicoccus	module 3	Reyranella	module 4	Nitrospira	module 5	RB41
module 1	Barnesiella	module 2	UCG-005	module 3	Sphingobium	module 4	Gemmatimonas	module 5	Herpetosiphon
module 1	Megasphaera	module 2	Sarcina	module 3	Christensenellaceae_R-7_group	module 4	SC-I-84	module 5	Rhodobacter
module 1	Oscillibacter	module 2	Paeniclostridium	module 3	Phycicoccus	module 4	Nocardioides	module 5	Rhodoplanes
module 1	Succinivibrio	module 2	Peptococcus	module 3	JGI_0001001-H03	module 4	Monoglobus	module 5	RCP2-54
module 1	Parasutterella	module 2	Marvinbryantia	module 3	Pedomicrobium	module 4	Gaiella	module 5	Nitriliruptor
module 1	GCA-900066575	module 2	Holdemanella	module 3	Mesorhizobium	module 4	Sphingopyxis	module 5	Flavitalea
module 1	Ignatzschineria	module 2	Cutibacterium	module 3	Luteimonas	module 4	Massilia	module 5	YC-ZSS-LKJ147
module 1	Slackia	module 2	Klebsiella	module 3	SWB02	module 4	DS-100	module 5	Cellulomonas
module 1	Mailhella	module 2	Erysipelotrichaceae_UCG-003	module 3	Novosphingobium	module 4	TM7a	module 5	Lacibacter
module 1	Allisonella	module 2	Candidatus_Arthromitus	module 3	Anaerostipes	module 4	Coprobacter	module 5	Bdellovibrio
module 1	Incertae_Sedis	module 2	Faecalitalea	module 3	A21b	module 4	Pedobacter
module 1	UBA1819	module 2	Enterococcus	module 3	Iamia	module 4	Agromyces
module 1	Candidatus_Soleaferrea	module 2	Pediococcus	module 3	Methylobacterium-Methylorubrum	module 4	Bacillus
module 1	Lachnospiraceae_UCG-010	module 2	Staphylococcus	module 3	Actinoplanes	module 4	Rhizobacter
module 1	Eubacterium_xylanophilum_group	module 2	Lachnoclostridium	module 3	Coriobacteriaceae_UCG-002	module 4	Devosia
module 1	Oceanisphaera	module 2	Bifidobacterium	module 3	AKIW781	module 4	AB1
module 1	Family_XIII_UCG-001	module 2	Cellulosilyticum	module 3	Adlercreutzia	module 4	Rokubacteriales
module 1	Paenalcaligenes	module 2	Haemophilus	module 3	Solirubrobacter	module 4	Nordella
module 1	Faecalicoccus	module 2	Corynebacterium	module 3	Aeromicrobium	module 4	Altererythrobacter
		module 2	RF39	module 3	Dongia	module 4	Intestinimonas
		module 2	Enterobacter	module 3	11-24	module 4	Rhizorhapis
		module 2	Dolosicoccus			module 4	Flavisolibacter
		module 2	Butyricimonas			module 4	Parvibacter
		module 2	Clostridium_sensu_stricto_13			module 4	IMCC26256
		module 2	Facklamia			module 4	Pajaroellobacter
		module 2	Paludicola			module 4	Azohydromonas
		module 2	Catenibacterium			module 4	Variovorax
		module 2	Peptostreptococcus			module 4	Rubellimicrobium
		module 2	Anaerofilum			module 4	Rikenella
		module 2	Faecalibaculum			module 4	P3OB-42
		module 2	GAL15			module 4	Dactylosporangium
		module 2	Eubacterium_nodatum_group
		module 2	Frederiksenia
		module 2	Parvimonas
		module 2	Arcobacter
		module 2	Subgroup_2
		module 2	Fusicatenibacter
		module 2	Trichococcus
		module 2	Proteus
		module 2	Agathobacter
		module 2	Gallicola
		module 2	Neisseria
		module 2	Luteitalea
		module 2	Comamonas
		module 2	Pasteurella
		module 2	Acinetobacter
		module 2	Caulobacter
		module 2	Hirschia
		module 2	Oligella
		module 2	BIrii41
		module 2	Leuconostoc
		module 2	Lachnospiraceae_UCG-007
		module 2	Eubacterium_brachy_group
		module 2	Acetitomaculum
		module 2	Epulopiscium
		module 2	Halomonas
		module 2	Conexibacter
